# Supplementary material for: Synthesis and Characterization of [Fe(Htrz)2(trz)](BF4)] Nanocubes
Source: Molecules. 2022 Feb 11;27(4):1213. doi: 10.3390/molecules27041213 (PMC8874602; doi:10.3390/molecules27041213)
Supplement: Supplementary file 1 [file molecules-27-01213-s001.zip]

Archive with 1 entries (1 files):
- molecules-1564930-supplementary.pdf
